# Supplementary material for: Triple A syndrome presenting as complicated hereditary spastic paraplegia
Source: Mol Genet Genomic Med. 2018 Oct 31;6(6):1134–9. doi: 10.1002/mgg3.492 (PMC6305671; doi:10.1002/mgg3.492)
Supplement: Supplementary file 1 [file MGG3-6-1134-s001.xlsx]

## Sheet: Sheet1
Supplementary Table 1 - genes that are known or suspected to be involved in HSP or other similar disorders
Gene name
AAAS
AARS
AARS2
ABCB7
ABCD1
ABHD12
ACO2
ACOX1
ACP33
ADA2
ADAR
ADAR1
ADCK3
ADD3
ADGRG1
ADSL
AFG3L2
AGA
AHI1
AIMP1
ALDH18A1
ALDH3A2
ALDH5A1
ALG6
ALS2
AMACR
AMPD2
ANG
ANO10
ANO3
AP1S2
AP4B1
AP4E1
AP4M1
AP4S1
AP5Z1
APOB
APOPT1
APTX
AR
ARG1
ARHGEF28
ARL13B
ARL6IP1
ARSA
ARSI
ARV1
ASAH1
ASL
ASPA
ASS1
ATCAY
ATL1
ATM
ATP13A2
ATP1A2
ATP1A3
ATP2B3
ATP2B4
ATP7A
ATP7B
ATP8A2
ATPAF2
ATPASE6
ATXN1
ATXN10
ATXN2
ATXN3
ATXN7
ATXN8
ATXN80S
AUH
B4GALNT1
B4GALNT-1
B9D1
BCAP31
BCKDHA
BCKDHB
BCS1L
BEAN
BEAN1
BIC2
BICD2
BORCS5
BRAT1
BSC1L
BSCL2
BTD
C10ORF2
C12orf65
C19orf12
C1ORF69
C2orf25
C5orf42
C9orf72
CA8
CACNA1A
CACNA1G
CACNB4
CAMTA1
CAPN1
CAPNS2
CASK
CAV1
CC2D2A
CCDC64
CCDC88C
CCNF
CCT5
CDKL5
CEP104
CEP120
CEP290
CEP41
CHAMP1
CHCHD10
CHMP1A
CHMP2B
CHP1
CIZ1
CLCN2
CLN5
CLN6
CLN8
CLPP
COA5
COA7
COASY
COG4
COL18A1
COL4A1
COL4A2
COQ2
COQ4
COQ6
COQ8A
COQ9
COX10
COX14
COX15
COX20
COX6B1
CP
CPS1
CPT1C
CSF1R
CSPP1
CSTB
CTBP1
CTC1
CTDP1
CTSA
CTSD
CTSF
CUL4B
CWF19L1
CYP27A1
CYP2U1
CYP46A1
CYP7B1
D2HGDH
DAO
DARS
DARS2
DBT
DCTN1
DCX
DDHD
DDHD1
DDHD2
DGAT2
DGUOK
DKC1
DLAT
DLD
DMXL2
DNAJC19
DNAJC3
DNAJC5
DNM2
DNMT1
DOCK3
DPM1
DYNC1H1
EARS2
EBF3
EEF2
EGR2
EIF2B1
EIF2B2
EIF2B3
EIF2B4
EIF2B5
ELOVL4
ELOVL5
ENTPD1
EOMES
EPM2A
EPRS
ERBB4
ERCC2
ERCC3
ERCC4
ERCC5
ERCC6
ERCC8
ERLIN1
ERLIN2
ETFA
ETFB
ETFDH
ETHE1
EXOSC3
FA2H
FAM126A
FARS2
FASTKD2
FBXL4
FGF12
FGF14
FIG4
FKRP
FKTN
FLRT1
FLVCR1
FMR1
FOLR1
FOXG1
FOXRED1
FTL
FUCA1
FUS
FXN
GABRB3
GAD1
GALC
GAMT
GAN
GARS
GBA
GBA2
GBE1
GCDH
GCH1
GCLC
GDAP2
GFAP
GFM1
GJA1
GJB1
GJC2
GLA
GLB1
GLE1
GMPPB
GNAL
GOSR2
GPI
GPX4
GRID2
GRM1
GRN
GSS
GTF2H5
HACE1
HARS
HCN1
HEPACAM
HERC1
HEXA
HEXB
HIBCH
HLCS
HMGCL
HNRNPA1
HNRNPA2B1
HNRNPH2
HPDL
HSD17B1
HSD17B4
HSP60
HSPB1
HSPB3
HSPB8
HSPD1
HTRA1
IBA57
IDS
IFIH1
IFRD1
IFT140
IGHMBP2
INPP5E
ISCA2
ISPD
ITM2B
ITPR1
KANK1
KCNA1
KCNA2
KCNC1
KCNC3
KCND3
KCNJ10
KCNQ2
KCNT1
KCTD7
KIAA0196
KIAA0329
KIAA0556
KIAA0586
KIDINS220
KIF1A
KIF1B
KIF1C
KIF5A
KIF7
KLC2
KLC4
KY
L1CAM
L2HGDH
LAMA1
LAMA2
LARGE1
LIG4
LMNB1
LMNB2
LOH12CR1
LRP4
LRPPRC
LRSAM1
LYST
MAG
MAPK10
MAPT
MARS
MARS2
MATR3
MBD5
MCOLN1
MECP2
MECR
MFSD8
MKS1
MLC1
MMACHC
MMADHC
MME
MPDU1
MPLKIP
MPV17
MPZ
MR1
MRE11
MRPS16
MRT42
MT-ATP6
MTFMT
MTHFR
MTMR11
MTPAP
MT-TP
MVK
NADK2
NALCN
NAT8L
NAXE
NBEAL1
NDUFA1
NDUFA10
NDUFA11
NDUFA12
NDUFA2
NDUFA9
NDUFAF1
NDUFAF2
NDUFAF3
NDUFAF4
NDUFAF5
NDUFAF6
NDUFB3
NDUFS1
NDUFS2
NDUFS3
NDUFS4
NDUFS6
NDUFS7
NDUFS8
NDUFV1
NDUFV2
NEFH
NEU1
NF2
NHE1
NHLRC1
NIPA1
NKX2-1
NKX6-2
NOL3
NOTCH3
NPC1
NPC2
NPHP1
NT5C2
NUBPL
NUP62
OCLN
OCRL
OFD1
OPA1
OPA3
OPHN1
OPTN
OTC
OTUD4
PANK2
PAX6
PC
PCDH19
PCNA
PDE6D
PDHA1
PDHB
PDSS1
PDSS2
PDYN
PET100
PEX1
PEX10
PEX11B
PEX12
PEX13
PEX14
PEX16
PEX19
PEX2
PEX26
PEX3
PEX5
PEX6
PEX7
PFN1
PGAP1
PGK1
PGM3
PHGDH
PHYH
PIEZO2
PIGG
PIK3R5
PLA2G6
PLEKHG2
PLEKHG4
PLEKHG5
PLP1
PMCA4
PMM2
PMP22
PMPCA
PNKD
PNKP
PNP
PNPLA6
POLG
POLG2
POLR1C
POLR3A
POLR3B
POMGNT1
POMGNT2
POMT1
POMT2
PPP2R2B
PPT1
PQBP1
PRDM8
PREX2
PRF1
PRICKLE1
PRICKLE2
PRKCG
PRKRA
PRNP
PRPH
PRPS1
PRRT2
PRX
PSAP
PSAT1
PSEN
PSEN1
PTRH2
PTS
PUM1
PYCR2
RAB3GAP1
RAB3GAP2
RARS
RARS2
REEP1
REEP2
RELN
RFT1
RNASEH1
RNASEH2A
RNASEH2B
RNASEH2C
RNASET2
RNF168
RNF170
RNF216
ROGDI
RPGRIP1L
RRM2B
RTN2
RTN4IP1
RUBCN
SACS
SAMD9L
SAMHD1
SCARB2
SCN1A
SCN2A
SCN8A
SCO1
SCO2
SCP2
SCYL1
SDHA
SDHAF1
SDHB
SDHD
SEPSECS
SETX
SFPQ
SGCE
SH3TC2
SIGMAR1
SIL1
SLC13A5
SLC16A2
SLC17A5
SLC19A2
SLC19A3
SLC1A3
SLC1A4
SLC20A2
SLC25A1
SLC25A12
SLC25A15
SLC25A4
SLC25A46
SLC2A1
SLC33A1
SLC39A4
SLC46A1
SLC52A2
SLC52A3
SLC6A1
SLC6A19
SLC9A1
SLC9A6
SMN1
SMN2
SNAP25
SNX14
SOD1
SOX10
SPART
SPAST
SPAX2
SPG11
SPG20
SPG21
SPG7
SPR
SPTAN1
SPTBN2
SQSTM1
STUB1
STX11
STXBP1
STXBP2
SUCLA2
SUCLG1
SUMF1
SUOX
SURF1
SYNE1
SYT14
TACO1
TAF1
TAF15
TARDBP
TBC1D24
TBCE
TBCK
TBK1
TBP
TCF4
TCN2
TCTEX1D4
TCTN1
TCTN2
TCTN3
TDP1
TDP2
TECPR2
TELO2
TFG
TGF
TGM6
TH
THAP1
THG1L
TINF2
TMEM107
TMEM138
TMEM175
TMEM216
TMEM237
TMEM240
TMEM67
TMEM70
TOR1A
TPK1
TPP1
TRAPPC11
TREM2
TREX1
TRNT1
TRPC3
TRPM7
TRPV4
TSEN2
TSEN34
TSEN54
TSFM
TTBK2
TTC19
TTC21B
TTPA
TTR
TUBA1A
TUBA4A
TUBB
TUBB2A
TUBB4
TUBB4A
TUFM
TWNK
TYMP
TYROBP
UBA1
UBA5
UBE3A
UBQLN2
UCHL1
UNC13D
UQCRB
UQCRQ
UROC1
USP15
USP8
VAMP1
VAPB
VARS
VCP
VEGFA
VLDLR
VPS11
VPS13D
VPS37A
VPS54
VRK1
VWA3B
WASHC5
WDR48
WDR62
WDR73
WDR81
WFS1
WWOX
XPA
XRCC4
YME1L1
ZFR
ZFYVE26
ZFYVE27
ZIC1
ZIC4
ZNF366
ZNF592
ZSWIM5
